# Supplementary material for: Protective Effects of Controlled Mechanical Loading of Bone in C57BL6/J Mice Subject to Disuse
Source: JBMR Plus. 2019 Dec 27;4(3):e10322. doi: 10.1002/jbm4.10322 (PMC7059829; doi:10.1002/jbm4.10322)
Supplement: Supplementary file 2 — Table S1. Supplementary Tables. [file JBM4-4-e10322-s002.xlsx]

## Sheet: Sheet1
Trabecular	HLS+LOAD			HLS UNLOADED			CONTROL + LOAD			CONTROL UNLOADED
	Day 0	Day 11	Day 21	Day 0	Day 11	Day 21	Day 0	Day 11	Day 21	Day 0	Day 11	Day 21
TV abs. mean	1.75414	1.86203	1.88571	1.70679	1.91431	1.91871	1.71826	1.81227	1.85189	1.68948	1.7859	1.82775
TV standard deviation	0.141392	0.173599	0.189786	0.197259	0.16795	0.209665	0.0903454	0.156328	0.234648	0.104807	0.126554	0.208602
TV % change from baseline		0.0646329	0.0771739		0.128213	0.134133		0.054795	0.0789797		0.0584684	0.0835419
BV abs. mean	0.500113	0.50458	0.42432	0.488367	0.372971	0.268073	0.45791	0.53294	0.52397	0.47573	0.4929	0.44945
BV standard deviation	0.112806	0.088007	0.0728824	0.114808	0.0904677	0.0693283	0.0719074	0.0930127	0.0975246	0.133014	0.127168	0.119889
BV % change from baseline		0.0327426	-0.123543		-0.205096	-0.439743		0.174758	0.171029		0.0501032	-0.0382351
BV/TV abs. mean	0.28358	0.270607	0.22456	0.284533	0.19315	0.139587	0.26641	0.29272	0.28192	0.28047	0.27597	0.24641
BV/TV standard deviation	0.0522898	0.0388811	0.0293027	0.0504221	0.0367771	0.0355858	0.0380281	0.032172	0.0291982	0.0744445	0.0724699	0.0677238
BV/TV % change from baseline		-0.0339818	-0.191822		-0.299875	-0.509434		0.110482	0.0726962		-0.00985842	-0.116506
Conn. Dens. abs. mean	239.708	199.789	152.654	234.797	165.562	107.574	232.413	220.266	190.776	230.832	215.857	187.123
Conn. Dens. Standard deviation	49.2409	51.5241	33.6106	56.8096	25.4689	40.7584	50.4478	42.8234	33.8412	66.4988	62.3366	54.3099
Conn. Dens. % change from baseline		-0.168697	-0.358568		-0.248362	-0.54272		-0.0455398	-0.166875		-0.0607366	-0.179177
SMI abs. mean	1.36967	1.33971	1.59771	1.37467	1.76556	2.19761	1.54926	1.36186	1.3979	1.47436	1.46966	1.55184
SMI standard deviation	0.36999	0.307865	0.236519	0.360079	0.27494	0.33235	0.27941	0.266624	0.236009	0.445461	0.425552	0.42812
SMI % change from baseline		0.00381023	0.231633		0.24325	0.700083		-0.118885	-0.0879095		0.00493191	0.0759342
Trab. # abs. mean	7.0746	6.55733	5.76229	7.11407	6.14001	5.30923	6.99319	6.91091	6.53773	7.15332	6.78716	6.31494
Trab. # standard deviation	0.60385	0.640084	0.540842	0.577854	0.42099	0.512712	0.543282	0.560683	0.580617	1.87085	1.77422	1.64565
Trab. # % change from baseline		-0.072591	-0.184642		-0.124178	-0.253675		-0.011495	-0.065146		-0.0510085	-0.11715
Trab. Thick abs. mean	0.05644	0.05722	0.05628	0.0571733	0.0478643	0.0448467	0.05549	0.06117	0.06253	0.05779	0.0593	0.05681
Trab. Thick standard deviation	0.0058938	0.00310626	0.00294575	0.00561954	0.00475906	0.00296669	0.00437606	0.00403569	0.00331128	0.0154239	0.0158094	0.0154599
Trab. Thick % change from baseline		0.0212182	0.00929886		-0.153491	-0.209186		0.110382	0.136151		0.0311117	-0.0128551
Trab. Sep. abs. mean	0.135667	0.146247	0.16896	0.136247	0.159236	0.187667	0.13859	0.1397	0.14987	0.13565	0.14371	0.15592
Trab. Sep. standard deviation	0.013155	0.0145743	0.0178946	0.0128752	0.0135768	0.0224324	0.0112949	0.0117828	0.0140474	0.0360072	0.0376882	0.0410027
Trab. Sep. % change from baseline		0.0791622	0.247099		0.155725	0.377163		0.0084895	0.081246		0.0598704	0.14957
BMD abs. mean	278.231	271.294	235.342	284.167	218.247	174.8	266.851	289.53	281.666	280.583	278.629	258.924
BMD standard deviation	37.5097	28.3678	23.3516	33.366	26.5272	28.3188	28.1358	21.0137	20.3468	73.1333	73.334	69.642
BMD % change from baseline		-0.0190557	-0.145194		-0.216366	-0.383192		0.0928042	0.0640944		-0.00275509	-0.0742903
Cortical Mid-shaft Location	HLS+LOAD			HLS UNLOADED			CONTROL + LOAD			CONTROL UNLOADED
	Day 0	Day 11	Day 21	Day 0	Day 11	Day 21	Day 0	Day 11	Day 21	Day 0	Day 11	Day 21
TV abs. mean	0.265373	0.26514	0.265647	0.271429	0.269593	0.2677	0.26064	0.26705	0.27649	0.26278	0.27162	0.27102
TV standard deviation	0.0218327	0.0212382	0.0209245	0.0218901	0.0258747	0.0209664	0.0232098	0.0210003	0.0303963	0.0700727	0.0733981	0.0707641
TV % change from baseline		-0.000180006	0.00149969		-0.0106315	-0.00985361		0.0255889	0.0599952		0.0334812	0.0322108
BV abs. mean	0.18038	0.181047	0.17622	0.183593	0.17925	0.17212	0.17384	0.17837	0.18187	0.17593	0.18117	0.18053
BV standard deviation	0.0177699	0.0177006	0.0147844	0.0173207	0.017069	0.0146699	0.0177405	0.0149315	0.0163868	0.0463254	0.0480263	0.0472029
BV % change from baseline		0.00412946	-0.0213657		-0.0208199	-0.0570446		0.0279925	0.0481467		0.0308836	0.0282792
BV/TV abs. mean	0.67948	0.68254	0.663787	0.676043	0.665643	0.643093	0.6665	0.66791	0.65912	0.66952	0.66797	0.66736
BV/TV standard deviation	0.0290332	0.0294394	0.0287321	0.0217185	0.0259923	0.0232645	0.0172262	0.0141769	0.0198491	0.181159	0.181917	0.180204
BV/TV % change from baseline		0.00458866	-0.0229722		-0.00858198	-0.0476036		0.00233702	-0.010521		-0.00231478	-0.00300527
Cort. Med. Area abs. mean	0.0849933	0.0840933	0.0894267	0.0878357	0.0903429	0.09558	0.0868	0.08868	0.09462	0.08685	0.09045	0.09049
Cort. Med. Area Standard deviation	0.0100127	0.00996447	0.0114479	0.00818174	0.0118662	0.00993847	0.00739084	0.00752297	0.0150902	0.0235468	0.0255836	0.0241755
Cort. Med. Area % change from baseline		-0.00872561	0.0514384		0.0122259	0.0898458		0.0220881	0.0874354		0.038674	0.0414895
TMD abs. mean	1208.11	1218.08	1224.29	1218.83	1223.4	1228.17	1201.86	1208.57	1210.95	1212.01	1217.6	1224.8
TMD standard deviation	14.5996	14.548	11.6029	13.4544	10.3979	10.9593	6.91678	7.39908	13.1938	333.766	335.301	335.509
TMD % change from baseline		0.00826468	0.0134418		0.00426942	0.00773307		0.00559195	0.00758012		0.00462089	0.0105711
Cort. Porosity. # abs. mean	0.00755333	0.00786667	0.00884	0.00672143	0.00752857	0.00902	0.00785	0.00809	0.00777	0.00695	0.0068	0.00753
Cort. Porosity standard deviation	0.00110768	0.000854958	0.00165089	0.00077179	0.00122313	0.0024267	0.00105646	0.000808909	0.000621915	0.00183703	0.00196414	0.00195099
Cort. Porosity % change from baseline		0.0533394	0.188513		0.10946	0.337107		0.0426629	0.00433492		-0.0172188	0.0996576
Cort. Thick abs. mean	0.2596	0.262133	0.253133	0.259929	0.254643	0.242667	0.2509	0.2539	0.2531	0.2532	0.2555	0.2555
Cort. Thick standard deviation	0.0171581	0.019007	0.0161062	0.0163776	0.0151333	0.0146564	0.0140906	0.0105246	0.00854335	0.0672785	0.0684591	0.0688684
Cort. Thick % change from baseline		0.00950707	-0.0244115		-0.0130815	-0.0634569		0.0129439	0.010715		0.0100105	0.0104526
Cortical Distal Location	HLS+LOAD			HLS UNLOADED			CONTROL + LOAD			CONTROL UNLOADED
	Day 0	Day 11	Day 21	Day 0	Day 11	Day 21	Day 0	Day 11	Day 21	Day 0	Day 11	Day 21
TV abs. mean	0.16643	0.17247	0.1716	0.2186	0.219453	0.21898	0.2186	0.22566	0.22468	0.21229	0.21562	0.21728
TV standard deviation	0.0158634	0.013446	0.0131004	0.0143719	0.0147713	0.0148714	0.0188598	0.0179964	0.0175757	0.0563424	0.0571313	0.0573901
TV % change from baseline		0.018908	0.023394		0.00386613	0.00167717		0.0333862	0.0292044		0.0165618	0.0246649
BV abs. mean	0.1734	0.1748	0.170167	0.16932	0.168033	0.165007	0.16643	0.17247	0.1716	0.16311	0.16754	0.16812
BV standard deviation	0.0144846	0.0122959	0.0142092	0.0134613	0.0134891	0.0134697	0.0158634	0.013446	0.0131004	0.0433482	0.0448568	0.0446549
BV % change from baseline		0.00957453	-0.0174295		-0.00746949	-0.0252436		0.0383873	0.0336885		0.0282922	0.0327758
BV/TV abs. mean	0.77054	0.763387	0.739233	0.7741	0.765247	0.753193	0.76098	0.76446	0.76397	0.76776	0.77657	0.77358
BV/TV standard deviation	0.0174301	0.0154408	0.0179895	0.0189297	0.0209063	0.0244934	0.014918	0.0126973	0.0134341	0.209139	0.212109	0.211177
BV/TV % change from baseline		-0.00914556	-0.0402967		-0.0113913	-0.0268927		0.00474899	0.00413588		0.0115449	0.00775824
Cort. Med. Area abs. mean	0.0515333	0.05412	0.0598867	0.04928	0.05142	0.0539733	0.05217	0.05319	0.05308	0.04918	0.05308	0.04916
Cort. Med. Area Standard deviation	0.00519231	0.00365519	0.00452083	0.00369397	0.00425186	0.0046128	0.00438686	0.00553724	0.00561027	0.0044309	0.00561027	0.00514181
Cort. Med. Area % change from baseline		0.0524012	0.166113		0.0437047	0.0963534		0.0197585	0.0175819		0.0797251	0.000200748
TMD abs. mean	1170.01	1166.39	1169.61	1202.7	1209.24	1209.15	1159.01	1153.76	1171.29	1197.8	1208.21	1215.33
TMD standard deviation	19.5864	16.165	24.7511	9.46133	11.1069	17.158	21.6892	18.2039	13.0229	13.5962	10.1261	9.11783
TMD % change from baseline		-0.00297958	-0.000250488		0.00544433	0.00535056		-0.00439285	0.0108395		0.00873351	0.0146939
Cort. Porosity. # abs. mean	0.0103733	0.0116267	0.0132	0.01034	0.0111733	0.0110733	0.01124	0.01152	0.01236	0.00911	0.0087	0.00976
Cort. Porosity standard deviation	0.00161383	0.00209128	0.00296992	0.00562633	0.00623578	0.00206031	0.00268543	0.00270547	0.00154215	0.0020883	0.00162412	0.00100907
Cort. Porosity % change from baseline		0.13208	0.292178		0.0947126	0.174077		0.0716718	0.160838		-0.0310476	0.103293
Cort. Thick abs. mean	0.2896	0.288533	0.2768	0.288067	0.283733	0.278533	0.2783	0.2852	0.2815	0.2807	0.2886	0.2891
Cort. Thick standard deviation	0.0192368	0.0143933	0.0179818	0.0147727	0.015191	0.0160073	0.0154276	0.011429	0.0111181	0.0186551	0.0178774	0.0159753
Cort. Thick % change from baseline		-0.00281999	-0.0430522		-0.0147972	-0.033075		0.0257138	0.0127244		0.0287355	0.0311048
Animal mass
HLS + LOAD	Day 0	Day 11	Day 21
Mean	29.7333	27.8667	27.4
SD	1.70992	1.68466	1.59463
CONTROL	Day 0	Day 11	Day 21
Mean	29.5	28.8	28
SD	1.17851	1.8738	1.63299
